# Supplementary material for: Dispersion Curve Engineering of TiO2/Silver Hybrid Substrates for Enhanced Surface Plasmon Resonance Detection
Source: Sensors (Basel). 2016 Sep 7;16(9):1442. doi: 10.3390/s16091442 (PMC5038720; doi:10.3390/s16091442)
Supplement: Supplementary file 1 [file sensors-16-01442-s001.zip]

Archive with 1 entries (1 files):
- Video S1.mov
